# Supplementary material for: Echinacoside Ameliorates UVB-Induced Skin Damage Through Selective Inhibition of the Cutaneous TRPV3 Channel
Source: Molecules. 2025 May 2;30(9):2026. doi: 10.3390/molecules30092026 (PMC12073194; doi:10.3390/molecules30092026)
Supplement: Supplementary file 1 [file molecules-30-02026-s001.zip]

Archive with 1 entries (1 files):
- molecules-3556382-supplementary.pdf
